# Supplementary material for: Extranodal NK/T-Cell Lymphoma, Nasal Type, Presenting as an Isolated Oral Manifestation
Source: Dent J (Basel). 2026 Feb 23;14(2):129. doi: 10.3390/dj14020129 (PMC12939484; doi:10.3390/dj14020129)
Supplement: Supplementary file 1 [file dentistry-14-00129-s001.zip]

Archive with 1 entries (1 files):
- dentistry-4049020-supplementary.pdf
